# Supplementary material for: Performance of Azure-winged magpies in Aesop’s fable paradigm
Source: Sci Rep. 2021 Jan 12;11:804. doi: 10.1038/s41598-020-80452-5 (PMC7804021; doi:10.1038/s41598-020-80452-5)
Supplement: Supplementary file 2 — Supplementary Data. [file 41598_2020_80452_MOESM2_ESM.xlsx]

## Sheet: Data
Experiment 1 Water vs. Sand
trial	chioce											trial	chioce											trial	chioce											trial	chioce											trial	chioce
	W	W	W										W	W	W	W									S	S	W	W	W								S	S	S	S	W	W	W						W
	W	W	W										W	W	W										W	W	W										W	W	W										W
	W	W	S	W	W								S	S	W	W	W								W	W	W	W									S	W	S	W	W								W
	W	W	W										W	W	W										W	W	W										W	S	W	W									S
	W	W	S	S	W	W							S	S	S	W	W	W							W	W	S	W	W								W	W	W	W									S
	W	W	W										W	W	W										W	W	W										W	W	W										S
	W	W	W										S	W	W	W									W	W	W										W	W	W										W
	W	W	W										W	W	W										S	W	W	W	W								W	W	W										W
	W	W	W										W	W	W										W	W	W	W									W	W	W										W
	W	S	W	W									S	W	W	W									W	W	W	W									W	W	W										W
	W	W	W										W	W	W	W									W	W	W										W	W	W										W
	S	W	W	W									S	S	W	W	S	W							W	W	W										W	W	W	W									W
	W	S	W	W	W								W	W	W										W	W	W	W									W	W	W										W
	W	W	W										W	W	W	W									W	W	W	W									W	W	W										W
	W	W	W	W									S	W	W	W	W								W	W	W	W									W	W	W										W
	W	W	S	W	W								W	W	W	W									W	W	W										W	W	W										W
	W	W	W										S	W	W	W	W								W	W	W										W	W	W										W
	W	W	W										W	W	W	W									W	W	W	W									W	W	W										W
	W	W	W										W	W	W										W	W	W	W									W	W	W										W
	W	W	W										W	W	W										W	W	W	W									W	W	W	W									W
	Boyce												Joyce												Alina												Deney												Carl
Experiment2 Light vs. Heavy
	chioce												chioce												chioce											trial	chioce											trial	chioce
trial	H	L	H	L	H	H	H					trial	H	H	H	H	H							trial	H	H	H	L	H	H	H						L	L	H	H	H	L	H	H					H
	H	H	H	L	L	H	H						H	H	H	L	H								H	L	H	L	H	H	L	H					L	H	H	L	L	H	H						H
	H	L	H	L	H	H							L	L	H	H	H	H	H						H	L	H	H	H	L	H	H					H	H	H	L	H	H							L
	H	H	L	H	L	H	H						H	L	H	H	H	H	H	H					H	H	H	H	H	H							H	H	H	H	H	H							L
	L	H	H	L	L	H	L	H					H	H	H	H	H								H	H	H	H									H	H	H	H	H	H							H
	H	L	H	H	H	H							H	H	H	H	L	H							H	H	H	H	H								H	H	H	H	H								H
	H	L	H	L	H	L	H						H	H	H	H	H								H	H	H	H									H	H	H	H	H								H
	H	H	L	H	H	H							H	H	H	H	H								H	H	H	L	H	H							H	H	H	H	H								H
	H	H	H	H	L	H							H	H	H	H	H	H							H	H	L	L	H	H							H	H	H	H	H								H
	H	H	H	H									H	H	H	H	H								H	H	H	H									H	H	H	H	H								H
	H	H	H	H	H	H							H	H	H	L	H	H	H						H	H	H	H	H								H	H	H	H	H	H							L
	H	H	H	H	H								H	H	H	L	H								H	H	H	H	H								H	H	H	H	H								H
	H	H	H	H	H								H	H	H	H	H								H	L	H	H	H	H							H	H	H	H	H								H
	H	H	H	H	H								H	H	H	H	H								H	H	H	H	H	H							H	H	H	H	H								H
	H	H	H	H	H								H	H	H	H	H								H	H	H	H	H								H	H	H	H	H								H
	H	H	H	H	H								H	H	H	H	H								H	H	H	H	H								H	H	H	H	H								H
	H	H	H	H									H	H	H	H	H	H							H	H	H	H	H	L							H	H	H	H	H								H
	H	H	H	H	H	H							H	H	H	H	H								H	H	H	H	H								H	H	H	H	H								H
	H	H	H	H	H								H	H	H	H	H								H	H	H	H									H	H	H	H	H								H
	H	H	H	H	H								H	H	H	H	H								H	H	H	H	H	H							H	H	H	H	H								H
	Boyce												Joyce												Alina												Deney												Carl
Experiment 3 Solid vs. Hollow
	chioce												chioce												chioce											trial	chioce											trial	chioce
trial	S	H	H	S	S							trial	S	S	H	H	S							trial	S	H	S	H	S	S	S						H	S	S	H	S								H
	S	S	S	S									S	S	S	S									S	S	S	H	H	S	H						S	S	S	S	H								H
	S	S	H	S	S	S							S	S	S	H	H	S							S	S	S	S	S								H	S	S	S	S	H							S
	S	S	S	H	S								S	S	S	H									S	S	S	H	S	S							S	S	S	H	S	S							S
	S	S	S	S									S	S	H	S									S	S	S	H	S	S	S						S	S	S	S	S								H
	S	S	S	H	S								S	S	S	S									S	S	S	S	S	S							S	S	S	S									S
	S	S	S	S	S								S	S	S	S									S	S	S	S	S	S							S	S	S	S	S								S
	S	S	S	S	S								S	S	S	S									S	S	S	S									S	S	S	S	S								S
	S	S	S	S									S	S	S	S									S	S	S	S	S								S	S	S	S	S								S
	S	S	S	S									S	S	S	S									S	S	S	H	S	S							S	S	S	S	S								S
	S	S	S	S	S								S	S	S	S	S								S	S	S	S	S	S							H	S	S	S	S	S							S
	S	S	S	S	H	S							S	S	S	S	S								S	S	S	S	S								S	S	S	S	S								S
	S	S	S	S	S								S	S	S	S	S								S	S	S	S	S								S	S	S	S	S								S
	S	S	S	S	S								S	S	S	H	S	S							S	S	S	S	S								S	S	S	S	S								S
	S	S	S	S	S								S	S	S	S	S								S	S	S	S	S								S	S	S	S	S								S
	S	S	S	S	S								S	S	S	S	S								S	S	S	S	S	S							S	S	S	S	S								S
	S	S	S	S	S								S	S	S	S	S								S	S	S	S	S								S	S	S	S	S								S
	S	S	S	S	S	S							S	S	S	S	S								S	S	S	S	S								S	S	S	S	S								S
	S	S	S	S	S								S	S	S	S	S								S	S	S	S	S								S	S	S	S	S								S
	S	S	S	S	S								S	S	S	S	S								S	S	S	S	S								S	S	S	S	S								S
	Boyce												Joyce												Alina												Deney												Carl
Experiment 4 Narrow vs. Wide
	chioce												chioce												chioce											trial	chioce											trial	chioce
trial	W	W	W	W								trial	N	W	W	W								trial	W	N	W	W	W								W	W	N	N	N								N
	N	N	N	N									N	N	N	N									N	N	N	N	N								N	N	N	N	N								W
	N	N	N	N									W	W											W	W	W	W	W								W	N	N	N	N								W
	N	N	W	W									N	N	N	N									N	N	N	N	N								W	W	W	W	W								N
	N	N	N	N									N	N	W	W									W	W	W	W	W								N	N	N	N	N								W
	W	W	W	W									N	N	N										N	N	N	N	N								W	W	N	N	N								N
	W	W	W	W	W								W	W											W	W	W	W	W								N	N	N	N	N								W
	W	W	W	W	W								N	N	N	N	N								N	N	N	N	N								W	W	N	W	W								W
	N	N	N	N	N								W	N	N	N	W								W	W	W	W	W								W	W	N	N	N								W
	W	W	W	W	W								W	W	W	W	W								N	N	N	N	N								W	W	W	W	W								N
	N	N	N	N	N								N	N	N	N	N								W	W	W	W	W								N	N	N	N	N								W
	W	W	W	W	W								W	W	N	N	N								N	N	N	N	N								W	W	W	W	W								N
	N	N	N	N	N								W	W	W	N	N								W	W	W	W	W								N	N	N	N	N								W
	N	N	N	N	N								W	W	W	W	W								N	N	N	N	N								W	W	W	W	W								N
	W	W	W	W	W								N	N	N	N	N								W	W	W	W	W								N	W	W	N	N								N
	W	W	W	W	W								W	W	W	W	W								N	N	N	N	N								N	N	N	N	N								W
	N	N	N	N	N								W	W	W	W	W								W	W	W	W	W								W	W	W	W	W								W
	N	N	N	N	N								W	W	W	W	W								N	N	N	N	N								N	N	N	N	N								N
	W	W	W	W	W								N	N	N	N	N								W	W	W	W	W								W	W	W	W	W								W
	N	N	N	N	N								N	N	N	N	N								N	N	N	N	N								N	N	N	N	N								N
	Boyce												Joyce												Alina												Deney												Carl
Experiment 5 High vs Low water level
	chioce												chioce												chioce											trial	chioce											trial	chioce
trial	H	H	H	H								trial	L	L	H	H	H	H						trial	L	L	L	L	L	L							H	H	H	H	L	L							H
	L	L	L	L	L	L							L	L	L	H	H	H							H	H	L	L	L	L							L	L	L	L	L	L							L
	H	H	H	H									L	L	L	L	L	L							L	L	L	L	L	L							H	H	H	H	H								H
	L	L	L	L	L	L							H	H	H	H									H	H	H	H	H								L	L	L	L	H	H							L
	H	H	H	H									L	L	L	L	L	L							L	L	L	L	L	L							H	H	H	H	H								H
	L	L	L	L	L	L							H	H	H	H									H	H	H	H	H								L	L	L	L	L	L							L
	H	H	H	H									L	L	L	L	L	L							L	L	L	L	L	L							H	H	H	H	H								H
	L	L	L	L	L	L							H	H	H	H									H	H	H	H	H	H							L	L	L	L	L	L							L
	H	H	H	H									H	H	H	H									L	L	L	L	L	L							H	H	H	H	H	H							H
	L	L	L	L	L	L							L	L	L	L	H	H							H	H	H	H	H								L	L	L	L	L	L							L
	L	H	H	H	H	H							H	L	L	L	L	L							L	L	L	L	L	L							H	H	H	H	H	H							H
	L	L	L	L									H	H	H	H									H	H	H	H	H	H							L	L	L	L	L	L							L
	H	H	H	H	H	H							L	L	L	L	L	L							L	L	L	L	L	L							H	H	H	H	H								H
	H	H	H	H	H	H							H	H	H	H	H	H							H	H	H	H	H	H							L	L	L	L	L	L							L
	H	H	H	H	H	H							L	L	L	L	L	L							L	L	L	L	L	L							H	H	H	H	H	H							H
	L	L	L	L	L	L							H	H	H	H	H								H	H	H	H	H	H							L	L	L	L	L	L							L
	L	L	L	L	L	L							L	L	L	L	L	L							H	H	H	H	H								H	H	H	H	H	H							H
	H	H	H	H	H								H	H	H	H	H	H							L	L	L	L	L	L							L	L	L	L	L	L							L
	L	L	L	L	L	L							L	L	L	L	L	L							L	L	L	L	L	L							H	H	H	H	H	H							H
	H	H	H	H	H	H							H	H	H	H	H								H	H	H	H	H	H							L	H	H	H	H	H							L
	Boyce												Joyce												Alina												Deney												Carl
Experiment 6 U-tube Red-Green
	chioce												chioce												chioce											trial	chioce											trial	chioce
trial												trial	R	G	R	G								trial													R	R	G										G
													R	G	R	G	G	G	G	G	R																G	G	G	G	R	R							R
													G	R	G	G	G	G	R	R	R																R	R	R	R									R
													G	R	R	R	R																				G	G	G										G
													R	R	G	G	R	G	R																		R	R	R	R	R								R
													G	G	G	R	R	R	R																		G	R	G	R	R	R							G
													R	G	G	G	G	G	G	G	R																R	R	G	G	G	G	R						R
													R	R	R	G	R																				R	R	R	R									R
													G	G	G	G	G	G	G	G	G																G	G	G	G	G	G	G	G	G	G			G
													R	R	R	R																					G	R	G	G	R	R	G	R					G
													G	R	R	G	G	G	G	G																	G	R	R										R
													R	R	R	R	R																				R	R	R	R									G
													G	R	R	G	G	G	G	G	G	G															G	G	G	G	G	G	G	G	G	G			R
													G	G	R	R	R	R																			R	R	R	G	G	G	G	R	R				G
													R	R	G	G	G	G	G	G	G	G															R	R	R	R									G
													R	R	R	R																					G	G	G	G	G	G	G	G	G				R
													R	R	G	G	R	R																			R	R	R	G	G	G	G	R					R
													G	G	R	G	G	G	G	G	G	G															G	G	G	G	G	G							G
													R	R	R	R	R																				R	R	R	R									R
													G	G	G	G	G	G	G	G	G																G	G	G	G	G	G	G	G	G	G			G
	Boyce												Joyce												Alina												Deney												Carl
[truncated: 15 more columns]
